# Supplementary material for: Extreme sensitivity of gene expression in human SH-SY5Y neurocytes to ultra-low doses of Gelsemium sempervirens
Source: BMC Complement Altern Med. 2014 Mar 19;14:104. doi: 10.1186/1472-6882-14-104 (PMC3999908; doi:10.1186/1472-6882-14-104)
Supplement: Additional file 1 — Microarray expression values of 56 transcripts in SH-SY5Y neurocytes treated with Gelsemium s. or control dilutions. Data are reported as Log2 transformed fluorescence values from four replicate microarray assays. [file 1472-6882-14-104-S1.xlsx]

## Sheet: Foglio1
Additional file 1. Microarray expression values of 56 transcripts in SH-SY5Y neurocytes treated with Gelsemium s. or control dilutions.
	Gelsemium s. 2c					Gelsemium s. 3c					Gelsemium s. 4c					Gelsemium s. 5c					Gelsemium s. 9c					Gelsemium s. 30c					Control dilution 2c					Control dilution 3c					Control dilution 4c					Control dilution 5c
	Replicate experiment					Replicate experiment					Replicate experiment										Replicate experiment					Replicate experiment					Replicate experiment					Replicate experiment					Replicate experiment					Replicate experiment
TRANSCRIPT	1	2	3	4	Mean	1	2	3	4	Mean	1	2	3	4	Mean	1	2	3	4	Mean	1	2	3	4	Mean	1	2	3	4	Mean	1	2	3	4	Mean	1	2	3	4	Mean	1	2	3	4	Mean	1	2	3	4
AB032956	6.62	7.28	6.89	7.44	7.05	7.28	7.11	7.69	7.61	7.42	7.41	8.03	7.8	7.89	7.78	7.39	7.53	7.29	7.78	7.5	7.44	7.72	7.79	7.64	7.65	7.34	7.6	7.84	8.06	7.71	7.27	7.5	7.65	7.64	7.52	7.39	7.63	7.82	7.66	7.63	7.9	7.71	7.52	7.7	7.71	7.4	7.39	7.79	7.76
AF000424	7.54	6.8	6.26	7.02	6.91	7.49	7.28	7.75	7.75	7.57	7.46	8.2	6.96	7.54	7.54	7.75	7.59	7.31	8.12	7.69	7.69	7.49	7.71	7.54	7.61	7.78	7.62	7.01	7.65	7.52	8.25	7.56	7.44	8	7.81	8.1	7.64	7.38	7.93	7.76	8.57	7.82	7.66	7.76	7.95	7.66	7.8	7.62	7.96
AJ830742	6.48	6.68	6.4	7.22	6.69	6.48	7.45	7.33	7.08	7.08	6.83	7.95	6.81	7.45	7.26	7.34	7.42	7.02	7.3	7.27	7.56	7.61	7.01	7.58	7.44	7.13	8.04	6.98	7.58	7.43	7.08	7.26	7.46	7.7	7.38	7.47	7.57	7.36	7.34	7.43	7.71	7.77	7.26	7.58	7.58	7.4	7.78	7.46	7.85
AK058068	6.83	7	6.49	7.31	6.91	7.12	7.06	7.38	7.59	7.29	7.15	7.98	7.32	7.66	7.53	7.75	7.82	7.77	7.87	7.8	7.16	7.97	7.37	7.69	7.55	7.19	8.25	7.55	7.49	7.62	6.88	7.7	7.53	7.94	7.51	7.51	7.68	7.43	7.8	7.61	8.07	7.99	7.51	7.89	7.87	7.44	7.77	7.71	8.03
AK094115	6.27	6.44	6.46	7.01	6.55	6.94	6.83	6.76	7.07	6.9	7.11	7.54	6.85	7.34	7.21	7.27	7.4	6.87	7.42	7.24	7.26	7.53	7.05	7.19	7.26	6.8	7.6	6.25	6.71	6.84	7.13	6.69	7.46	7.38	7.16	7.26	7.33	7.33	7.11	7.26	7.23	7.54	7.09	7.57	7.36	7.2	7.35	7.05	7.49
AK097834	6.47	6.42	5.77	6.43	6.27	6.9	6.49	6.52	6.69	6.65	7.21	7.33	6.51	6.64	6.92	6.94	6.72	6.67	6.66	6.75	7.13	6.95	7.02	6.7	6.95	6.61	6.84	7.46	6.94	6.97	6.88	6.33	6.64	7.13	6.75	7.25	6.59	6.85	7.07	6.94	6.99	6.99	7.08	7.05	7.03	7.21	6.84	7.03	6.99
AK128093	7.34	7.58	6.94	7.3	7.29	7.54	7.29	7.84	7.9	7.64	7.73	8.13	7.38	7.85	7.77	7.8	8	7.99	8.07	7.97	7.42	7.99	7.56	7.96	7.73	7.26	7.93	7.47	7.84	7.63	7.96	7.63	7.92	8.04	7.89	8.21	7.72	8.06	7.8	7.95	8.24	7.96	7.72	8.18	8.03	8.29	8.1	7.76	7.97
AL833920	7.77	7.34	7.62	7.73	7.62	7.77	7.58	7.94	8	7.82	8.54	8.96	8.22	8.62	8.59	8.52	8.64	8.02	8.33	8.38	8.75	8.91	8.31	8.43	8.6	7.44	8.67	8.17	8.52	8.2	8.46	7.85	8.62	8.4	8.33	8.38	8.38	8.41	8.26	8.36	8.77	8.51	7.87	8.61	8.44	8.62	8.8	8.13	8.77
AY358368	6.35	7.05	6.11	7.09	6.65	6.69	6.81	7.12	7.56	7.04	7.18	7.24	7.03	7.28	7.18	7.09	7.02	7.26	7.35	7.18	6.53	7.2	7.13	7.47	7.08	6.9	7.04	7.08	7.09	7.03	7.17	7.16	6.89	7.44	7.16	7.48	7.2	7.56	7.24	7.37	7.68	7.18	6.85	7.64	7.34	7.28	7.43	7.36	7.32
AY358413	6.49	7.14	6.74	7.39	6.94	7.34	7.61	7.31	7.77	7.51	7.61	8.12	7.4	7.89	7.75	7.64	7.71	7.66	7.74	7.69	7.59	7.65	7.92	7.86	7.75	6.78	7.72	7.4	7.57	7.37	7.6	7.12	7.79	7.65	7.54	7.96	7.67	7.66	7.37	7.67	7.34	7.93	7.25	7.87	7.6	7.52	8.04	7.54	7.85
BC016964	6.87	6.93	6.53	6.89	6.8	7.51	7.27	7.1	7.18	7.26	7.56	7.4	7.02	6.93	7.23	7.33	7.35	7.22	7.42	7.33	7.55	7.3	7.49	7.28	7.4	7.23	7.25	7.59	7.61	7.42	7.25	7.15	7.32	7.46	7.3	7.68	7.48	7.47	7.22	7.46	7.52	7.23	7.36	7.47	7.39	7.43	7.35	7.48	6.95
BC020658	5.7	6.06	5.62	6.16	5.88	6.08	5.8	6.38	5.86	6.03	6.24	6.71	6.6	6.21	6.44	6.43	6.61	6.44	6.28	6.44	6.52	6.85	6.28	6.86	6.63	6.16	6.74	6.44	6.53	6.47	6.44	6.34	6.88	6.51	6.54	6.84	6.36	6.58	6.37	6.54	6.96	6.65	6.13	6.81	6.64	6.41	6.71	6.89	7.16
BC039318	6.66	6.67	6.61	7.19	6.78	6.74	7.13	7.2	7.38	7.11	7.21	7.53	7.48	7.52	7.44	7.24	7.69	7.39	7.48	7.45	7.58	7.69	7.44	7.78	7.62	7.09	7.48	7.78	7.73	7.52	7.44	7.44	7.52	7.69	7.52	7.31	7.57	7.62	7.43	7.48	7.89	7.51	7.19	7.64	7.56	7.34	7.75	7.48	7.52
BC042847	7.29	7.51	6.89	7.11	7.2	7.48	7.51	7.24	7.43	7.41	7.75	7.96	7.09	7.56	7.59	7.77	7.86	7.62	7.63	7.72	7.66	7.95	7.3	7.78	7.67	7.63	7.92	7.32	7.83	7.68	7.91	7.59	7.49	7.77	7.69	7.82	7.86	7.9	7.72	7.82	7.93	7.74	7.53	7.9	7.77	7.39	7.81	7.7	7.66
BC071746	5.1	5.29	4.89	5.21	5.12	5.22	5.19	5.45	5.49	5.34	5.34	6.02	5.31	5.5	5.54	5.45	5.47	5.49	5.55	5.49	5.54	6.21	5.75	5.71	5.8	5.92	5.77	5.59	6.02	5.83	6.16	5.29	5.44	5.62	5.63	5.84	5.64	5.73	5.74	5.74	6.1	5.71	5.32	5.62	5.69	5.7	5.57	5.71	5.6
BC101635	7.25	7.52	7.47	7.61	7.46	7.44	7.4	7.05	7.8	7.42	7.85	7.68	8.03	7.92	7.87	7.67	7.91	7.95	7.94	7.86	7.94	7.61	7.55	8.3	7.85	7.84	7.92	7.77	7.94	7.87	8.07	7.65	7.8	7.82	7.84	7.89	8.03	8.17	7.96	8.01	8.16	7.88	7.85	8.03	7.98	7.69	8.19	7.85	8.22
BC104999	5.39	5.75	5.53	5.68	5.59	6	5.9	6.09	6.02	6	5.73	6.17	5.75	6.04	5.92	6.16	6.37	6.19	6.29	6.25	5.89	6.64	6.28	6.11	6.23	5.68	6.06	5.78	5.98	5.88	6.07	6.01	6.13	6.44	6.16	6.25	6.46	6.26	5.98	6.24	6.24	6.43	6.08	6.17	6.23	6.09	6.43	6.17	6.23
NM_000066	4.6	4.92	4.68	5.24	4.86	5.72	5.08	5.12	5.36	5.32	5.5	5.39	5.09	5.59	5.39	5.46	5.32	5.17	5.34	5.32	5.42	5.32	5.22	5.48	5.36	4.85	5.29	5.27	5.22	5.16	5.64	5.08	5.3	5.5	5.38	5.4	5.1	5.1	5.27	5.22	5.55	5.54	5.02	5.57	5.42	5.39	5.67	5.16	5.65
NM_001001711	8.68	9.12	8.58	9.07	8.86	9.08	9.3	9.28	9.19	9.21	9.17	9.1	8.8	9.55	9.15	9.26	9.17	8.79	9.24	9.12	9.25	9.32	9.13	9.3	9.25	9.02	9.1	9.06	9.47	9.16	9.61	9.1	9.87	9.44	9.51	9.65	9.63	9.34	9.42	9.51	9.71	9.48	9.08	9.43	9.42	9.43	9.67	9.08	9.4
NM_001001923	7.48	7	7.01	7.22	7.18	7.78	7.44	7.59	7.61	7.61	7.73	8.07	7.08	7.79	7.67	7.92	8.06	7.96	7.9	7.96	7.45	7.99	7.72	7.84	7.75	7.36	8.41	7.18	7.62	7.64	8.32	7.33	7.8	7.99	7.86	8.15	7.59	7.97	7.69	7.85	8.35	7.87	7.39	8.16	7.94	7.85	8.02	7.75	8.13
NM_001003397	7.19	7.07	6.84	7.4	7.12	7.5	7.6	7.39	7.24	7.43	7.42	7.5	7.18	7.55	7.41	7.48	7.88	7.61	7.28	7.56	7.73	7.96	7.7	7.73	7.78	7.38	7.67	7	7.7	7.44	7.79	7.57	7.5	7.74	7.65	7.99	7.83	7.85	7.52	7.8	8.4	7.82	7.54	7.66	7.86	7.75	7.98	7.61	7.88
NM_001004726	6.37	6.04	6.23	6.34	6.24	6.66	6.66	6.49	7.15	6.74	7.12	7.52	6.96	6.99	7.15	7.33	6.91	7.14	7.02	7.1	6.65	7.39	7.15	6.67	6.97	6.55	7.27	6.69	7.06	6.89	7.34	6.58	6.97	7.17	7.01	7.54	6.63	7.1	7.08	7.09	7.75	7.11	6.79	7.09	7.18	6.72	7.14	7.16	7.37
NM_001427	9.69	9.85	9.8	10.16	9.87	9.66	9.98	10.38	10.19	10.05	9.96	10.22	10.03	10.44	10.16	10.4	10.34	10.23	10.34	10.33	10.39	10.58	10.29	10.35	10.4	10.05	10.34	10.3	10.31	10.25	10.31	9.98	10.57	10.59	10.36	10.19	10.32	10.07	10.38	10.24	10.62	10.38	10.3	10.73	10.51	10.32	10.55	10.21	10.55
NM_003857	7.97	7.45	7.48	7.9	7.7	7.86	8.05	7.85	8.01	7.94	8.01	8.12	8.1	8.26	8.12	8.11	8.31	8.24	8.39	8.27	8.22	8.3	7.9	8.52	8.23	7.88	8.25	7.93	8.41	8.12	8.55	7.81	8.2	8.16	8.18	8.25	7.94	8.4	7.91	8.12	8.19	7.98	8.19	8.43	8.2	8.08	8.66	8.27	8.47
NM_004244	6.52	6.69	6.23	6.27	6.43	6.37	7.16	6.58	6.93	6.76	6.66	7.52	6.55	6.72	6.86	6.99	7.25	6.78	6.69	6.93	7.06	7.01	7.27	7.08	7.1	6.61	6.79	6.85	6.99	6.81	7.33	6.74	6.55	6.93	6.89	7.11	7.26	6.92	6.93	7.06	7.46	7.02	6.77	7.16	7.1	7	7.1	6.89	7.11
NM_005205	7.06	7.1	6.32	6.97	6.86	6.95	6.98	7.14	7.39	7.11	6.65	7.37	7.07	7.41	7.12	7.36	7.54	7.37	7.49	7.44	7.14	7.03	7.29	7.37	7.21	7.35	7.16	7.29	7.53	7.33	7.53	7.36	7.01	7.46	7.34	7.61	7.39	7.98	7.34	7.58	7.99	7.56	7.28	7.6	7.61	7.43	7.53	7.56	7.63
NM_005298	6.76	7.61	7.01	7.5	7.22	7.45	7.48	7.53	7.78	7.56	7.57	8.22	8.17	8.02	7.99	7.81	8.18	7.78	7.92	7.92	8	7.86	7.7	8.24	7.95	7.38	8.39	7.97	8.22	7.99	7.91	7.41	8.09	8.05	7.87	7.68	7.78	8.28	8.07	7.95	7.92	8.08	7.82	8	7.95	7.61	8.39	8.31	8.14
NM_006686	6.76	6.7	5.95	6.81	6.56	6.79	6.56	6.3	7.03	6.67	6.76	7.41	6.87	6.88	6.98	6.82	7.42	6.95	7.16	7.09	6.99	7.34	6.87	7.21	7.1	6.81	6.99	6.99	7.02	6.95	7.17	7.23	6.85	7.25	7.12	7.19	6.98	7.28	7.06	7.13	7.25	6.84	6.85	7.01	6.99	7.04	7.39	7.19	7.15
NM_012377	6.28	6.57	6.05	6.36	6.31	7.02	6.7	6.67	7.08	6.87	7.08	7.23	6.74	7.19	7.06	7.04	7.07	6.51	7.15	6.94	6.89	6.89	6.96	7.05	6.95	7.09	7.63	6.27	7.22	7.05	7.18	6.73	6.94	7.01	6.96	7.26	7.04	6.91	6.77	7	7.24	7.51	6.83	7.12	7.17	7.22	7.39	7	7.13
NM_014270	6.7	6.55	6.51	6.89	6.66	7.24	6.78	7.23	7.26	7.13	6.89	7.86	6.52	7.08	7.08	7.13	7.34	7.66	7.06	7.3	6.81	7.06	6.91	7.3	7.02	6.88	7.45	6.88	7.17	7.1	7.26	6.98	7.36	7.42	7.26	7.3	7.07	7.53	7.2	7.27	7.42	7.27	7.47	7.36	7.38	7	7.54	7.26	7.6
NM_018404	7.08	7.01	6.62	7.4	7.03	7.34	7.22	7.29	7.68	7.38	7.52	7.49	6.78	8.14	7.49	7.32	7.5	7.58	7.96	7.59	7.78	7.63	8.1	7.79	7.82	7.93	7.75	7.55	8.02	7.81	7.84	7.24	7.35	7.82	7.56	7.63	7.95	7.83	7.7	7.78	8.2	8.05	7.3	7.93	7.87	7.93	7.94	7.9	8.01
NM_018965	6.18	6.62	6.36	6.67	6.46	6.46	6.79	6.75	7.24	6.81	6.86	7.2	6.96	7.26	7.07	6.67	7.44	7.15	6.8	7.01	7.09	7.47	7.1	7.31	7.24	6.62	7.18	7	6.99	6.95	7.08	7.04	6.81	7.13	7.01	7.26	7.11	7.53	6.93	7.21	6.75	7.36	6.86	7.53	7.13	7.29	7.47	7.33	7.27
NM_138784	5.39	5.15	5.15	5.33	5.25	5.75	5.44	5.45	5.54	5.55	5.62	6.01	5.77	6.17	5.89	5.81	5.8	5.69	5.82	5.78	6.11	5.84	6.19	5.99	6.03	5.19	5.89	5.64	5.91	5.66	6.31	5.45	5.28	5.88	5.73	5.9	5.84	5.53	5.82	5.77	6.07	6.13	5.84	5.77	5.95	5.61	6.02	6.19	5.7
NM_145898	5.8	5.87	5.29	5.58	5.63	6.19	6.21	6.23	6.21	6.21	6.19	6.39	5.76	6.05	6.1	6.06	6.18	5.8	5.88	5.98	6.3	6.02	6.2	6.29	6.2	5.64	6.23	6.04	6.01	5.98	6.3	5.99	6.02	6.08	6.1	6.62	5.99	6.08	5.88	6.14	6.74	6.54	5.72	6.27	6.32	6.17	6.18	6.11	6.51
NM_170685	8.38	8.1	7.69	8.33	8.13	8.39	8.35	8.64	8.6	8.49	8.52	8.8	8.44	8.67	8.61	8.88	8.91	8.54	8.61	8.74	8.53	8.94	8.5	8.7	8.67	8.56	8.75	8.26	8.66	8.56	8.62	8.38	9.03	8.87	8.72	8.95	8.97	8.76	8.6	8.82	9.25	8.81	8.64	8.91	8.9	8.86	9.04	8.61	8.88
NM_182510	7.6	7.69	7.64	7.7	7.66	7.37	7.86	8.18	8	7.85	7.93	7.95	7.84	7.95	7.92	7.82	8.14	8.31	8.05	8.08	8.15	7.76	8.21	8.19	8.08	8.08	8.3	8.2	8.23	8.2	8.15	8.12	8.1	8.27	8.16	8.1	8.2	8.19	8.17	8.16	8.51	8.18	7.69	8.47	8.21	8.28	8.17	8.19	8.33
NM_198690	7.94	8.22	7.62	8.12	7.98	8.34	7.98	8.58	8.75	8.42	8.49	8.98	8.16	8.79	8.61	8.59	8.78	8.5	8.85	8.68	8.39	8.72	8.16	8.46	8.43	8.4	9.33	7.91	8.68	8.58	8.92	8.33	9.21	8.8	8.81	9.16	8.57	8.68	8.47	8.72	9.03	8.93	8.37	8.81	8.78	8.69	8.7	8.47	8.89
NM_206895	7.21	7.62	6.86	7.42	7.28	7.04	7.66	7.39	7.68	7.44	7.2	7.79	8.01	7.7	7.68	7.2	8	7.66	7.71	7.64	7.97	7.56	7.54	8.12	7.8	7.54	7.63	7.51	8.18	7.72	7.96	7.46	7.71	7.78	7.73	7.91	7.93	8.56	7.85	8.06	8.08	7.97	7.79	7.78	7.91	7.8	7.92	8.05	7.83
NM_207478	7.85	7.69	7.19	8	7.68	8.03	8.47	8.19	8.29	8.25	8.25	8.29	7.87	8.68	8.27	8.59	8.41	7.8	8.36	8.29	8.35	8.68	7.9	8.49	8.35	8.04	8.43	7.59	8.37	8.11	8.58	7.96	8.52	8.54	8.4	8.52	8.52	7.98	8.38	8.35	8.74	8.27	8.18	8.68	8.47	8.52	8.54	8.23	8.64
X04876	7.27	6.86	6.3	7.08	6.88	7.26	6.81	7.36	7.53	7.24	7.5	7.47	7.13	7.49	7.4	7.68	7.76	7.85	7.86	7.79	7.69	7.7	7.1	7.84	7.58	7.16	7.55	7.06	7.97	7.44	7.42	7.17	8.02	7.6	7.55	7.64	7.58	7.28	7.62	7.53	8.18	7.56	7.28	7.7	7.68	7.98	7.83	7.35	7.66
XM_375090	6.9	6.69	6.6	7.13	6.83	6.74	6.31	7.35	7.07	6.87	7.34	7.49	6.81	7.5	7.28	7.47	7.17	7.44	7.69	7.45	7.33	7.15	6.78	7.46	7.18	7.36	7.35	7.29	7.35	7.34	7.42	7.03	7.17	7.55	7.29	7.57	7.05	7.54	7.34	7.38	7.76	7.69	7.42	7.51	7.59	7.27	7.43	7.28	7.73
XM_497769	8.53	8.98	8.86	9.09	8.86	9.14	9.14	9.39	9.34	9.25	9.17	9.45	8.96	9.43	9.25	9.45	9.61	9.07	9.55	9.42	9.23	9.53	9.32	9.42	9.37	9.15	9.82	9.13	9.49	9.4	9.08	9.16	9.21	9.6	9.26	9.17	9.55	9.39	9.4	9.38	9.63	9.65	9.09	9.69	9.51	9.24	9.8	9.34	9.78
XM_499305	6.5	6.71	6.3	7.08	6.65	6.6	7.24	7.14	6.87	6.96	7.23	7.44	6.68	6.92	7.07	7.26	7.49	7.04	7	7.2	7.05	7.39	6.86	7.2	7.13	6.56	7.39	6.95	7.25	7.04	7.74	6.97	6.74	7.26	7.17	7.42	7.46	7.19	7.19	7.31	7.68	7.54	6.87	7.27	7.34	7.27	7.41	7.39	7.41
XM_927256	6.36	6.35	6.07	6.61	6.35	6.35	6.25	5.99	6.71	6.32	6.44	6.89	6.36	6.65	6.58	6.4	6.78	6.7	6.94	6.71	6.75	6.9	6.28	6.54	6.62	6.77	6.98	6.4	7.02	6.79	6.96	6.77	6.74	6.93	6.85	7.09	6.75	6.87	6.71	6.85	7.25	7.21	6.63	7.1	7.05	6.93	7.02	6.98	7
XM_929203	8.92	9.38	9.14	9.32	9.19	9.28	9.5	9.69	9.54	9.5	9.33	9.5	8.98	9.51	9.33	9.74	9.72	9.39	9.45	9.58	9.24	9.8	9.83	9.51	9.6	9.4	9.66	9.74	9.69	9.62	9.7	9.58	9.99	9.68	9.74	9.41	9.86	9.67	9.5	9.61	9.69	9.95	9.82	9.62	9.77	9.67	9.71	9.7	9.55
XM_931594	8.08	8.07	7.51	7.83	7.87	8.11	7.81	8.48	8.35	8.19	8.17	8.62	8.27	8.17	8.31	8.68	8.13	8.44	8.38	8.41	8.15	8.16	8.11	8.42	8.21	8.15	8.65	7.87	8.37	8.26	8.72	8.37	8.4	8.31	8.45	8.38	8.32	8.6	8.13	8.36	8.78	8.46	8.28	8.37	8.47	8.51	8.55	8.5	8.36
XM_931993	8.61	8.07	7.77	8.73	8.3	8.27	8.41	9.06	8.89	8.66	8.71	9.05	8.39	9	8.79	9.03	8.97	9.03	8.92	8.99	8.68	9.25	8.7	8.91	8.88	8.78	9.19	8.39	8.59	8.74	9.1	8.68	8.96	9	8.93	8.64	8.68	9.12	8.81	8.81	9.06	9.12	9.05	9.16	9.09	8.99	9.03	9.16	9.1
XM_934559	8.45	8.55	8.49	8.2	8.42	8.3	8.54	9.01	8.63	8.62	8.73	8.99	8.8	8.66	8.8	8.81	8.83	8.93	8.89	8.86	8.85	8.76	9.19	8.97	8.94	8.78	9	8.96	9.05	8.95	8.94	8.76	8.87	9.21	8.94	8.91	9	9.2	8.93	9.01	9.1	8.95	9.21	8.85	9.03	9.23	9.17	9.14	8.84
XM_935431	7.63	7.84	7.56	8.01	7.76	7.95	7.94	7.7	8.37	7.99	8.2	8.29	8.19	7.98	8.17	8.36	8.17	8.01	8.22	8.19	8.3	7.95	8.25	8.2	8.17	7.97	8.53	7.91	8.38	8.2	8.07	7.78	8.46	8.5	8.2	8.32	8.43	8.66	8.18	8.4	8.66	8.36	8.29	8.5	8.45	8.19	8.44	8.11	8.65
AK130941	7.07	7.15	7.7	7.26	7.29	7.13	6.74	7.08	6.92	6.97	6.72	6.49	6.61	6.56	6.59	6.67	6.56	6.6	6.55	6.6	6.5	6.58	6.55	6.76	6.6	7.14	6.54	7.04	6.52	6.81	6.49	6.77	6.51	6.78	6.64	6.6	6.46	7.08	6.66	6.7	6.33	6.62	6.88	6.76	6.65	6.49	6.51	7.17	6.8
NM_001001789	5.32	5.74	6.17	5.52	5.69	5.09	5.33	5.65	5.36	5.36	5.08	5.24	5.09	5.57	5.24	5.07	4.92	5.27	5.38	5.16	4.82	5.08	5.65	5.11	5.17	5.62	5.12	5.38	5.37	5.37	5.18	5.4	5.49	5.01	5.27	5.03	5.26	5.42	5.1	5.2	4.88	5.3	5.51	5.05	5.18	5.05	5.04	5.34	4.87
NM_001024603	5.7	5.57	6.04	5.75	5.77	5.47	5.49	5.45	5.16	5.39	5.42	5.58	5.28	5.34	5.4	5.41	5.3	5.25	5.24	5.3	5.66	5.43	5	5.16	5.31	5.37	5.92	5.17	5.4	5.46	5.26	5.02	5.28	5.45	5.25	5.08	5.14	5.5	5.39	5.28	5.39	5.33	5.57	5.43	5.43	5.17	5.2	5.28	5.17
NM_001890	6.44	6.07	6.07	5.71	6.07	5.53	5.35	5.61	5.37	5.47	5.37	5.97	5.24	5.55	5.53	6.06	5.69	5.93	5.52	5.8	5.45	5.45	5.35	5.48	5.43	5.79	5.9	5.54	5.2	5.61	5.59	5.31	5.44	5.39	5.43	5.76	5.56	5.34	5.45	5.53	5.77	5.76	5.68	5.41	5.66	5.63	5.43	5.59	5.41
NM_018431	5.44	5.64	5.7	5.7	5.62	4.98	5	5.45	4.96	5.1	5.26	4.95	4.98	5.16	5.09	5.15	4.72	5.18	5.22	5.07	5.06	4.71	5.27	5.11	5.04	5.47	4.91	5.89	5.18	5.36	4.86	5.26	5.38	5.12	5.16	4.81	5.19	5.33	4.96	5.07	4.78	5.02	5.16	4.91	4.97	5.04	4.96	5.06	5.33
NM_020482	5.94	5.62	6.35	5.75	5.92	5.67	5.53	6.41	5.37	5.75	5.76	5.37	5.1	5.29	5.38	5.68	5.28	5.41	5.48	5.46	5.47	5.43	5.32	5.15	5.34	5.46	5.33	5.2	5.18	5.29	5.52	5.34	5.11	5.64	5.4	5.1	5.38	5.47	5.53	5.37	5.38	5.44	5.46	5.36	5.41	5.56	5.3	5.54	5.5
NM_020778	7.83	7.31	7.67	7.29	7.53	7.45	7.35	6.91	7.15	7.21	7.04	7.25	6.91	6.77	7	6.8	7	7.06	6.86	6.93	7.05	6.91	6.63	6.61	6.8	7.52	6.58	7.13	6.62	6.96	6.67	7.28	6.71	6.86	6.88	6.8	6.62	7.13	7.01	6.89	6.78	6.66	7.21	6.52	6.79	6.59	6.69	7.13	6.36
Data are reported as Log2 transformed fluorescence values from four replicate microarray assays.
[truncated: 11 more columns]
